# Supplementary material for: In Vitro Anticancer Activity of Mucoadhesive Oral Films Loaded with Usnea barbata (L.) F. H. Wigg Dry Acetone Extract, with Potential Applications in Oral Squamous Cell Carcinoma Complementary Therapy
Source: Antioxidants (Basel). 2022 Sep 28;11(10):1934. doi: 10.3390/antiox11101934 (PMC9598167; doi:10.3390/antiox11101934)
Supplement: Supplementary file 1 [file antioxidants-11-01934-s001.zip]

Archive with 2 entries (2 files):
- Principal Component Analysis F-UBA.xlsx
- Supplementary materials Figure S1.pdf
